# Supplementary material for: Noise pollution limits metal bioaccumulation and growth rate in a filter feeder, the Pacific oyster Magallana gigas
Source: PLoS One. 2018 Apr 4;13(4):e0194174. doi: 10.1371/journal.pone.0194174 (PMC5884495; doi:10.1371/journal.pone.0194174)
Supplement: S1 Database — (XLSX) [file pone.0194174.s002.xlsx]

## Sheet: Fig #2
Cd concentration	Day	tissue	condition			Cd concentration	Day	tissue	condition
2.75872	0	Gills	CD			4.237	0	Digestive gland	CD
2.84576	0	Gills	CD			4.403	0	Digestive gland	CD
2.64042	0	Gills	CD			5.356	0	Digestive gland	CD
2.57681	0	Gills	CD			5.128	0	Digestive gland	CD
4.4539	0	Gills	CD			6.487	0	Digestive gland	CD
2.7922	0	Gills	CD			6.033	0	Digestive gland	CD
2.51097	0	Gills	CD			5.359	0	Digestive gland	CD
3.04776	0	Gills	CD			4.076	0	Digestive gland	CD
1.49877	0	Gills	CD			4.51	0	Digestive gland	CD
2.13153	0	Gills	CD			4.331	0	Digestive gland	CD
1.87932	0	Gills	Cd+N			4.845	0	Digestive gland	Cd+N
2.72858	0	Gills	Cd+N			3.255	0	Digestive gland	Cd+N
1.78558	0	Gills	Cd+N			2.282	0	Digestive gland	Cd+N
2.23532	0	Gills	Cd+N			3.979	0	Digestive gland	Cd+N
2.30897	0	Gills	Cd+N			3.974	0	Digestive gland	Cd+N
2.82902	0	Gills	Cd+N			5.32	0	Digestive gland	Cd+N
3.52986	0	Gills	Cd+N			4.199	0	Digestive gland	Cd+N
2.05453	0	Gills	Cd+N			4.365	0	Digestive gland	Cd+N
2.36031	0	Gills	Cd+N			3.03	0	Digestive gland	Cd+N
2.39156	0	Gills	Cd+N			2.337	0	Digestive gland	Cd+N
17.7113	3	Gills	CD			8.35378	3	Digestive gland	CD
38.3188	3	Gills	CD			8.11246	3	Digestive gland	CD
134.716	3	Gills	CD			11.0268	3	Digestive gland	CD
44.2417	3	Gills	CD			11.7191	3	Digestive gland	CD
88.5472	3	Gills	CD			20.8259	3	Digestive gland	CD
36.4578	3	Gills	CD			6.67686	3	Digestive gland	CD
31.5533	3	Gills	CD			14.9884	3	Digestive gland	CD
51.3012	3	Gills	CD			15.5705	3	Digestive gland	CD
58.8398	3	Gills	CD			10.5459	3	Digestive gland	CD
56.3298	3	Gills	CD			13.5501	3	Digestive gland	CD
92.9144	3	Gills	Cd+N			11.8433	3	Digestive gland	Cd+N
76.3135	3	Gills	Cd+N			8.27011	3	Digestive gland	Cd+N
27.2612	3	Gills	Cd+N			5.82695	3	Digestive gland	Cd+N
146.376	3	Gills	Cd+N			6.59936	3	Digestive gland	Cd+N
56.1907	3	Gills	Cd+N			16.2214	3	Digestive gland	Cd+N
55.9324	3	Gills	Cd+N			15.1936	3	Digestive gland	Cd+N
365.344	3	Gills	Cd+N			15.4102	3	Digestive gland	Cd+N
27.4932	3	Gills	Cd+N			9.26534	3	Digestive gland	Cd+N
23.9865	3	Gills	Cd+N			11.0876	3	Digestive gland	Cd+N
20.5755	3	Gills	Cd+N			7.80596	3	Digestive gland	Cd+N
264.802	7	Gills	CD			10.148	7	Digestive gland	CD
288.454	7	Gills	CD			20.087	7	Digestive gland	CD
124.806	7	Gills	CD			8.266	7	Digestive gland	CD
99.495	7	Gills	CD			27.158	7	Digestive gland	CD
55.873	7	Gills	CD			8.993	7	Digestive gland	CD
138.589	7	Gills	CD			27.171	7	Digestive gland	CD
94.558	7	Gills	CD			14.062	7	Digestive gland	CD
253.067	7	Gills	CD			7.872	7	Digestive gland	CD
35.526	7	Gills	CD			12.453	7	Digestive gland	CD
508.602	7	Gills	CD			12.048	7	Digestive gland	CD
59.948	7	Gills	Cd+N			13.076	7	Digestive gland	Cd+N
32.04	7	Gills	Cd+N			24.312	7	Digestive gland	Cd+N
129.123	7	Gills	Cd+N			30.616	7	Digestive gland	Cd+N
75.14	7	Gills	Cd+N			31.856	7	Digestive gland	Cd+N
57.386	7	Gills	Cd+N			20.942	7	Digestive gland	Cd+N
145.943	7	Gills	Cd+N			13.054	7	Digestive gland	Cd+N
82.967	7	Gills	Cd+N			20.457	7	Digestive gland	Cd+N
189.537	7	Gills	Cd+N			17.489	7	Digestive gland	Cd+N
221.974	7	Gills	Cd+N			12.409	7	Digestive gland	Cd+N
106.676	7	Gills	Cd+N			10.418	7	Digestive gland	Cd+N
672.124	14	Gills	CD			82.1673	14	Digestive gland	CD
775.9	14	Gills	CD			96.2	14	Digestive gland	CD
190.726	14	Gills	CD			27.2	14	Digestive gland	CD
39.174	14	Gills	CD			23.2	14	Digestive gland	CD
140.282	14	Gills	CD			26.7	14	Digestive gland	CD
651.022	14	Gills	CD			54.3	14	Digestive gland	CD
403.713	14	Gills	CD			17.1	14	Digestive gland	CD
133.982	14	Gills	CD			36.2	14	Digestive gland	CD
110.602	14	Gills	CD			39.4	14	Digestive gland	CD
199.867	14	Gills	CD			28.7	14	Digestive gland	CD
347.87	14	Gills	CD			31.9	14	Digestive gland	CD
312.891	14	Gills	CD			44.3	14	Digestive gland	CD
194.43	14	Gills	CD			50.3	14	Digestive gland	CD
352.48	14	Gills	CD			42.2	14	Digestive gland	CD
164.824	14	Gills	Cd+N			33	14	Digestive gland	Cd+N
126.456	14	Gills	Cd+N			38.4	14	Digestive gland	Cd+N
160.287	14	Gills	Cd+N			64.1	14	Digestive gland	Cd+N
148.284	14	Gills	Cd+N			27.4	14	Digestive gland	Cd+N
115.582	14	Gills	Cd+N			20.2	14	Digestive gland	Cd+N
143.336	14	Gills	Cd+N			18.9	14	Digestive gland	Cd+N
154.649	14	Gills	Cd+N			18.2	14	Digestive gland	Cd+N
267.108	14	Gills	Cd+N			41.9	14	Digestive gland	Cd+N
118.742	14	Gills	Cd+N			24.8	14	Digestive gland	Cd+N
46.481	14	Gills	Cd+N			15.7	14	Digestive gland	Cd+N
95.7669	14	Gills	Cd+N			25.4	14	Digestive gland	Cd+N
147.427	14	Gills	Cd+N			45.3	14	Digestive gland	Cd+N
54.4901	14	Gills	Cd+N			30.5	14	Digestive gland	Cd+N
112.448	14	Gills	Cd+N			34.7	14	Digestive gland	Cd+N

## Sheet: Fig #3
Fig 3B1
	min,%	median,%	max,%	Condition
	34	66	80	Cd
	66	75	87	Cd + N
Fig 3B2
	min,%	median,%	max,%	Condition
	32	64	93.5	Cd
	54.6	61	71	Cd + N
Fig 3D
	min,%	median,%	max,%	Condition
	2	12	28.75	Cd
	0	2	4.5	Cd + N

## Sheet: Fig #4
ddCt/12S	Average																			std
	twt	tnt	drd2	clec1	dld	cs	idh3a	idh2	mdh	cox1	sod2	sod1	cat	gpx	mt2	acac	tgl	p53	bax	twt	tnt	drd2	clec1	dld	cs	idh3a	idh2	mdh	cox1	sod2	sod1	cat	gpx	mt2	acac	tgl	p53	bax
T14 Cd	1.08232	1.26415	1.38335	6.0292	1.40075	2.06797	2.21204	1.38172	1.19371	1.20151	1.16804	1.53054	0.569719	0.915376	26.9841	2.49794	11.5205	1.23425	1.18703	0.165516	0.19691	0.370936	1.98169	0.247263	0.317234	0.285072	0.225408	0.0963806	0.0851888	0.15081	0.32812	0.166653	0.102026	4.23002	1.14883	6.17422	0.0936	0.262903
T14 Cd+B	0.94197	1.17915	1.37722	4.57257	1.29424	1.48069	1.63866	1.68134	1.39746	1.19715	1.2804	0.97275	0.804859	1.02626	20.2015	0.482131	8.64404	1.16063	1.17476	0.156029	0.236587	0.208547	0.726812	0.118828	0.231751	0.201066	0.236108	0.109366	0.0810458	0.0743107	0.219977	0.158889	0.131057	1.87272	0.127329	4.47949	0.130179	0.125818

## Sheet: Fig #5
ddCt/12S	clec1	mt2	acac
Cd	4.20048	34.6419	15.1486
	0.89537	18.8233	2.7153
	1.4851	21.6973	8.14611
	0.702493	11.1151	4.6143
	1.57522	17.3209	0.097809
	1.56434	24.9237	0.908218
	2.44622	20.1743	0.333581
	25.2036	17.2013	0.580799
	19.1007	15.8284	1.01826
	9.25707	66.6921	0.782472
	8.60727	48.4843	0.296501
	4.14265	24.6659	0.142212
	1.93262	13.264	0.0822472
	3.29563	42.9458	0.104829
Cd+N	5.54257	23.4976	0.0708598
	7.3899	30.1575	1.29784
	2.15182	31.221	1.62576
	1.39045	15.3423	0.737703
	0.582591	14.7173	0.603368
	5.65903	13.6842	0.622485
	5.798	15.5565	0.360011
	4.31858	21.7726	0.449412
	6.99127	23.2546	0.391236
	2.29828	9.57614	0.103745
	2.90907	23.0141	0.248464
	10.6705	30.3673	0.0851477
	3.35324	17.0234	0.0606273
	4.96074	13.6369	0.0931766

## Sheet: Fig #6
	min,µm	median,µm	max,µm	Condition
	70.2	95	110.9	Cd
	20	32	45	Cd + N
